# Supplementary material for: N,N′-Bis[(E)-4-cyano­benzyl­idene]urea
Source: Acta Crystallogr Sect E Struct Rep Online. 2009 Jan 23;65(Pt 2):o371. doi: 10.1107/S1600536809002244 (PMC2968355; doi:10.1107/S1600536809002244)
Supplement: Supplementary file 2 [file e-65-0o371-Isup2.hkl]

# 
# h,k,l, Fc-squared, Fo-squared, sigma(Fo-squared) and status flag 
# 
data_I
_shelx_title ' b in C2/c' 
_shelx_refln_list_code          4 
_shelx_F_calc_maximum      158.11 
_exptl_crystal_F_000       592.00 
_reflns_d_resolution_high  0.8107 
 
loop_ 
 _symmetry_equiv_pos_as_xyz 
 'x, y, z' 
 '-x, y, -z+1/2' 
 'x+1/2, y+1/2, z' 
 '-x+1/2, y+1/2, -z+1/2' 
 '-x, -y, -z' 
 'x, -y, z-1/2' 
 '-x+1/2, -y+1/2, -z' 
 'x+1/2, -y+1/2, z-1/2' 
 
_cell_length_a    10.5515 
_cell_length_b    11.6871 
_cell_length_c    12.1978 
_cell_angle_alpha  90.000 
_cell_angle_beta   99.942 
_cell_angle_gamma  90.000 
 
_shelx_F_squared_multiplier     1.000 
 
loop_ 
 _refln_index_h 
 _refln_index_k 
 _refln_index_l 
 _refln_F_squared_calc 
 _refln_F_squared_meas 
 _refln_F_squared_sigma 
 _refln_observed_status 
   6   0   0      449.35      458.92     13.59 o 
   8   0   0      115.17      128.68     11.74 o 
  10   0   0        3.79        4.68      4.79 o 
  12   0   0        6.79        5.59     10.47 o 
   3   1   0     7068.60     7098.55     73.82 o 
   5   1   0       71.07       87.72      3.14 o 
   7   1   0       57.38       55.78      3.16 o 
   9   1   0        0.55        4.29      2.16 o 
  11   1   0        4.12        2.02      3.26 o 
   0   2   0    24999.40    25249.46    437.21 o 
   2   2   0     2689.79     2335.25     18.12 o 
   4   2   0     1416.56     1635.83     12.51 o 
   6   2   0       31.17       31.83      2.59 o 
   8   2   0       46.72       43.88      3.20 o 
  10   2   0        9.21        9.56      3.29 o 
  12   2   0        0.87        6.49      2.52 o 
   3   3   0     1204.73     1033.15      8.35 o 
   5   3   0      424.65      506.65      9.61 o 
   7   3   0       29.01       27.07      3.08 o 
   9   3   0       10.96        6.77      2.60 o 
  11   3   0        2.58        5.11      2.88 o 
   2   4   0     4516.57     4014.11     24.41 o 
   4   4   0       30.23       12.70      1.52 o 
   6   4   0        2.26        7.12      1.46 o 
   8   4   0       54.93       56.43      4.07 o 
  10   4   0        0.67        6.46      3.60 o 
  12   4   0        2.74        8.40      2.99 o 
   1   5   0     3454.31     3364.51     23.68 o 
   3   5   0     1016.54     1187.70     12.87 o 
   5   5   0       17.63       21.60      1.93 o 
   7   5   0        0.23        0.43      2.32 o 
   9   5   0        0.14        2.41      2.29 o 
  11   5   0       17.80       19.95      4.82 o 
   2   6   0       30.97       11.75      1.63 o 
   4   6   0      723.10      660.92     10.26 o 
   6   6   0       63.82       65.25      3.12 o 
   8   6   0       43.54       40.94      3.59 o 
  10   6   0        3.17        6.40      3.63 o 
   1   7   0     1511.65     1811.08     19.33 o 
   3   7   0       38.09       51.45      3.17 o 
   5   7   0       27.02       26.34      2.17 o 
   7   7   0        1.52        5.49      2.17 o 
   9   7   0        4.87        6.23      2.50 o 
  11   7   0        3.20        3.22      2.78 o 
   2   8   0       72.79       99.52      5.83 o 
   4   8   0       22.08       28.00      2.46 o 
   6   8   0       85.13       90.68      4.44 o 
   8   8   0       20.29       23.52      3.48 o 
  10   8   0       16.00       12.66      3.83 o 
   1   9   0       42.93       28.14      2.34 o 
   3   9   0       18.01       11.01      2.62 o 
   5   9   0       13.10        6.67      2.52 o 
   7   9   0        7.40        4.20      2.47 o 
   9   9   0       20.30       14.55      3.75 o 
   0  10   0        1.19        2.12      2.12 o 
   2  10   0      167.57      161.09      5.48 o 
   4  10   0       12.66        7.79      2.15 o 
   6  10   0        9.72        4.65      2.35 o 
   8  10   0       48.13       47.75      7.32 o 
   1  11   0        1.89        1.22      1.93 o 
   3  11   0       40.42       21.93      3.24 o 
   5  11   0       10.23       16.30      3.04 o 
   7  11   0       15.02       23.01      4.87 o 
   0  12   0      179.41      206.30     12.48 o 
   2  12   0       32.65       29.21      4.10 o 
   4  12   0        4.11        3.69      2.04 o 
   6  12   0        0.00        5.19      4.22 o 
   1  13   0       15.60       21.03      4.13 o 
   3  13   0        2.58        2.35      2.69 o 
   5  13   0        3.75        4.94      2.61 o 
   0  14   0       23.76       14.96      4.98 o 
   2  14   0        1.14        3.87      2.97 o 
 -11   1   1        1.46       10.18      3.84 o 
  -9   1   1       50.12       53.81      5.00 o 
  -7   1   1      281.33      295.02      6.80 o 
  -5   1   1      100.85       70.08      2.97 o 
  -1   1   1      111.98       72.23      1.35 o 
   1   1   1     3396.25     3314.81     15.88 o 
   3   1   1      898.65      885.60      7.63 o 
   5   1   1      171.40      189.73      4.58 o 
   7   1   1        2.86        3.96      2.46 o 
   9   1   1        9.23        6.84      3.07 o 
  11   1   1       28.06       23.95      4.80 o 
 -12   2   1        0.46        6.23      3.18 o 
 -10   2   1        7.26        2.03      3.11 o 
  -8   2   1      145.25      141.26     12.28 o 
  -6   2   1     2136.82     2311.32     33.27 o 
  -4   2   1     1360.82     1088.21      8.95 o 
   2   2   1      265.45      338.80      6.35 o 
   4   2   1      691.03      691.72      6.76 o 
   6   2   1       48.20       48.12      3.25 o 
   8   2   1       32.80       22.87      2.53 o 
  10   2   1       17.28       15.56      4.31 o 
  12   2   1       39.51       27.93      4.51 o 
 -11   3   1        9.95        9.20      3.75 o 
  -9   3   1        5.37        5.07      2.06 o 
  -7   3   1      125.11      134.55      5.59 o 
  -5   3   1     1976.52     1898.64     22.55 o 
  -1   3   1     4919.43     4295.76     29.05 o 
   3   3   1       48.21       34.70      1.79 o 
   5   3   1     1340.49     1329.64     18.70 o 
   7   3   1       13.90       18.42      3.13 o 
   9   3   1        0.35        4.68      2.07 o 
  11   3   1       95.17       94.43      9.51 o 
 -12   4   1        0.08        4.78      3.06 o 
 -10   4   1        0.99        6.36      2.14 o 
  -8   4   1       83.14       79.26      4.96 o 
  -6   4   1       15.59       17.43      1.49 o 
  -4   4   1     1233.50     1137.54     12.36 o 
  -2   4   1     1773.97     1451.08     10.80 o 
   2   4   1      517.93      613.49      6.06 o 
   4   4   1        2.82        6.07      1.80 o 
   6   4   1       82.18       86.26      4.29 o 
   8   4   1      127.35      130.35      7.95 o 
  10   4   1       75.74       69.61      6.73 o 
  12   4   1        8.84        8.60      2.73 o 
 -11   5   1        0.57        5.39      3.30 o 
  -9   5   1       14.38        7.99      3.10 o 
  -7   5   1      136.44      138.80      5.43 o 
  -5   5   1      546.16      489.41      7.34 o 
  -1   5   1     1447.16     1186.11      9.84 o 
   1   5   1     1785.97     1522.50     12.72 o 
   5   5   1       25.63       24.40      2.56 o 
   7   5   1       12.43       17.91      3.52 o 
   9   5   1       21.72       14.05      2.41 o 
  11   5   1       39.48       33.52      5.12 o 
 -10   6   1        0.09        1.39      3.21 o 
  -8   6   1        3.47        6.38      2.50 o 
  -6   6   1      162.76      172.12      5.41 o 
  -4   6   1     1630.71     1836.55     20.84 o 
  -2   6   1     2848.13     3137.17     30.28 o 
   0   6   1      480.82      598.47      8.15 o 
   2   6   1       61.34       46.62      2.63 o 
   4   6   1        0.09        5.56      2.16 o 
   6   6   1       50.81       37.23      3.49 o 
   8   6   1        4.94        8.21      2.42 o 
  10   6   1        5.43        1.61      2.45 o 
 -11   7   1        9.68       16.78      4.70 o 
  -9   7   1       23.33       22.76      3.52 o 
  -7   7   1       22.49       22.90      2.90 o 
  -5   7   1       85.73       86.23      4.30 o 
  -1   7   1       78.06      113.90      3.76 o 
   1   7   1      165.95      115.17      4.46 o 
   3   7   1      377.47      441.64      8.17 o 
   5   7   1      133.45      136.51      4.74 o 
   7   7   1        2.20        9.59      2.95 o 
   9   7   1       27.73       24.26      3.20 o 
  11   7   1       10.86       18.42      5.91 o 
 -10   8   1        1.70        4.68      2.76 o 
  -8   8   1        0.17        3.26      2.40 o 
  -6   8   1       10.67        7.65      2.29 o 
  -4   8   1       76.90       94.75      4.83 o 
  -2   8   1      105.22      149.69      5.68 o 
   0   8   1        0.45        1.18      1.64 o 
   2   8   1        0.22        3.18      1.88 o 
   4   8   1       33.23       32.65      3.63 o 
   6   8   1        6.81       10.27      2.40 o 
   8   8   1       77.52       70.33      4.63 o 
  10   8   1       50.22       37.80      5.75 o 
  -9   9   1       15.82       14.19      3.31 o 
  -7   9   1       16.35       13.22      2.86 o 
  -5   9   1        2.06        3.13      1.99 o 
  -3   9   1       30.80       40.29      3.00 o 
  -1   9   1       37.56       22.68      2.71 o 
   1   9   1      104.22       88.59      5.67 o 
   3   9   1       72.78       79.09      3.99 o 
   5   9   1       27.69       25.50      2.95 o 
   7   9   1      147.72      132.09      6.76 o 
   9   9   1      108.40      124.96     12.12 o 
  -8  10   1        0.18        3.88      3.04 o 
  -6  10   1       27.48       22.00      2.92 o 
  -4  10   1       41.48       27.02      2.89 o 
  -2  10   1       50.32       31.40      2.92 o 
   0  10   1       57.06       31.45      2.78 o 
   2  10   1        4.34        3.66      2.02 o 
   4  10   1        2.23        3.56      1.78 o 
   6  10   1       93.96      100.78      5.48 o 
   8  10   1       23.82        9.22      3.47 o 
  -7  11   1        3.18        6.92      3.21 o 
  -5  11   1       72.83       67.90      4.58 o 
  -3  11   1       83.94       92.89      4.77 o 
  -1  11   1      145.71      144.72      5.97 o 
   1  11   1        0.07        5.71      2.28 o 
   3  11   1        0.01        0.24      2.53 o 
   5  11   1      131.31      131.60      7.18 o 
   7  11   1       53.71       45.53      6.30 o 
  -6  12   1       11.50        2.11      2.41 o 
  -4  12   1        6.43        7.93      4.41 o 
  -2  12   1       13.43       20.85      2.67 o 
   0  12   1       15.26        9.51      2.57 o 
   2  12   1       36.80       40.66      4.75 o 
   4  12   1       56.75       47.82      4.25 o 
   6  12   1        0.03        3.11      2.81 o 
  -5  13   1        1.96        5.22      3.20 o 
  -3  13   1       78.21       82.47      8.00 o 
  -1  13   1        2.16        2.35      2.25 o 
   1  13   1       15.63       11.17      2.87 o 
   3  13   1        0.05        7.69      4.74 o 
   5  13   1        4.29        0.67      2.54 o 
  -2  14   1        2.95        9.56      2.88 o 
   0  14   1        0.37        2.15      2.40 o 
   2  14   1        2.82        2.96      2.83 o 
 -12   0   2       15.64       10.75      6.73 o 
 -10   0   2       75.67       66.64      9.08 o 
  -8   0   2        1.19        3.62      3.85 o 
  -4   0   2        6.20        0.37      3.03 o 
  -2   0   2     1849.92     1766.91     19.36 o 
   0   0   2     2149.64     1995.25     14.11 o 
   2   0   2     4062.18     4290.80     35.01 o 
   4   0   2       23.99       12.20      2.65 o 
   6   0   2      166.98      177.45      5.80 o 
   8   0   2       52.96       64.33      8.16 o 
  10   0   2        7.53        8.87      7.66 o 
  12   0   2       91.86       65.36     12.99 o 
 -11   1   2       22.15       16.97      3.68 o 
  -9   1   2      277.17      291.54     17.83 o 
  -7   1   2      210.15      168.74      6.59 o 
  -5   1   2        9.68       15.02      1.80 o 
  -3   1   2     4458.56     4421.43     25.70 o 
  -1   1   2       51.53       34.26      1.48 o 
   1   1   2     1632.08     1624.53      8.85 o 
   3   1   2       64.09       54.75      1.83 o 
   5   1   2      441.89      472.49      7.12 o 
   7   1   2        5.32        7.21      1.38 o 
   9   1   2      124.21      108.11      8.06 o 
  11   1   2        7.67        5.64      3.23 o 
 -12   2   2        0.01        2.79      2.45 o 
 -10   2   2       70.02       61.15      6.13 o 
  -8   2   2      231.41      225.98      8.89 o 
  -6   2   2     3182.54     3582.69     39.48 o 
  -4   2   2      424.17      345.76      7.03 o 
  -2   2   2     2329.24     2705.88     17.94 o 
   0   2   2      388.37      367.39      5.76 o 
   2   2   2     2482.56     2410.15     16.61 o 
   4   2   2       38.22       55.37      3.29 o 
   6   2   2       41.37       25.57      1.80 o 
   8   2   2      329.02      332.21     11.45 o 
  10   2   2        0.66        7.80      2.89 o 
  12   2   2       28.34        8.46      4.03 o 
 -11   3   2       55.64       45.56      6.79 o 
  -9   3   2      188.52      182.46      7.15 o 
  -7   3   2      436.89      406.73      9.99 o 
  -5   3   2      102.60       60.81      3.58 o 
  -3   3   2      404.16      303.72      4.22 o 
  -1   3   2      361.24      437.05      4.62 o 
   1   3   2      472.14      433.39      6.45 o 
   3   3   2      885.29      876.37     13.49 o 
   5   3   2       72.40       70.19      2.80 o 
   7   3   2      164.17      169.34      5.41 o 
   9   3   2      115.70      105.59      6.02 o 
  11   3   2        1.25        1.97      2.78 o 
 -12   4   2        8.85        5.82      4.31 o 
 -10   4   2        0.31        1.17      2.77 o 
  -8   4   2      419.03      448.31     14.10 o 
  -6   4   2      400.46      434.42     12.53 o 
  -4   4   2     1177.64     1059.99     11.83 o 
   0   4   2       91.96       65.16     11.23 o 
   2   4   2     1463.38     1438.37     10.72 o 
   4   4   2        0.02        3.41      2.37 o 
   6   4   2        9.97       19.36      2.28 o 
   8   4   2      341.37      359.81     10.17 o 
  10   4   2       57.40       70.37      6.93 o 
 -11   5   2        3.56       20.57     14.46 o 
  -9   5   2       29.60       30.15      5.00 o 
  -7   5   2      492.86      533.92     12.91 o 
  -5   5   2     1060.53     1158.93     14.28 o 
  -3   5   2      905.81     1029.13     11.59 o 
  -1   5   2       43.41       71.79      2.89 o 
   1   5   2      102.88      108.36     21.00 o 
   3   5   2        5.29        8.14      1.54 o 
   5   5   2      446.77      478.61      8.22 o 
   7   5   2      165.72      165.88      7.39 o 
   9   5   2        0.04        2.72      1.90 o 
  11   5   2        0.35        5.11      3.45 o 
 -10   6   2       13.34       14.79      2.83 o 
  -8   6   2        0.71        1.44      2.26 o 
  -6   6   2        1.01        0.00      1.46 o 
  -4   6   2       38.32       29.64      2.77 o 
  -2   6   2     1050.67      918.36     10.86 o 
   0   6   2      379.20      483.21      6.88 o 
   2   6   2      820.26      885.60     10.38 o 
   4   6   2       99.23       74.70      2.96 o 
   6   6   2       11.06       16.51      2.09 o 
   8   6   2       58.58       68.56      4.54 o 
  10   6   2      206.54      202.40     13.08 o 
 -11   7   2        0.22        9.40      3.53 o 
  -9   7   2       24.08        9.77      3.37 o 
  -7   7   2      226.97      231.87      7.21 o 
  -5   7   2      503.74      548.78     11.28 o 
  -3   7   2        9.56       14.35      2.29 o 
  -1   7   2       45.01       51.78      2.95 o 
   1   7   2        1.11        6.19      1.75 o 
   3   7   2       68.03       56.84      3.07 o 
   5   7   2      190.56      179.38      5.69 o 
   7   7   2       37.88       37.08      3.07 o 
   9   7   2       36.58       46.48      8.09 o 
 -10   8   2        0.80        7.96      2.76 o 
  -8   8   2       28.31       17.59      3.00 o 
  -6   8   2        3.28        6.26      2.12 o 
  -4   8   2        3.63        6.25      2.11 o 
  -2   8   2       66.34       79.74      4.73 o 
   0   8   2      425.14      478.03      8.12 o 
   2   8   2       27.48       29.11      2.05 o 
   4   8   2       51.10       49.76      4.99 o 
   6   8   2      391.23      417.28     13.78 o 
   8   8   2       50.63       57.54      5.50 o 
  10   8   2      130.72      132.70     21.26 o 
  -9   9   2       10.54        9.75      2.77 o 
  -7   9   2        3.71        3.25      2.31 o 
  -5   9   2       12.39        6.34      1.95 o 
  -3   9   2       18.35        8.13      2.01 o 
  -1   9   2       24.91       12.76      1.80 o 
   1   9   2      140.22      144.64      5.06 o 
   3   9   2      183.96      185.96      7.63 o 
   5   9   2      161.02      145.23      7.55 o 
   7   9   2      162.08      169.52     10.81 o 
   9   9   2      160.50      154.50     12.14 o 
  -8  10   2       15.91       20.89      3.21 o 
  -6  10   2        2.17        7.68      2.32 o 
  -4  10   2      100.40      110.30      8.87 o 
  -2  10   2        8.50        9.60      2.39 o 
   0  10   2        4.31        3.15      1.60 o 
   2  10   2      118.25      108.86      5.41 o 
   4  10   2      350.66      343.64      9.56 o 
   6  10   2      127.41      158.09      8.35 o 
   8  10   2       44.19       47.42      6.05 o 
  -7  11   2        1.90        4.53      3.02 o 
  -5  11   2        0.03        1.67      2.15 o 
  -3  11   2       35.53       19.08      2.32 o 
  -1  11   2       10.00       16.27      2.64 o 
   1  11   2       41.36       47.13      4.20 o 
   3  11   2       53.16       64.24      4.60 o 
   5  11   2        9.13        5.19      2.63 o 
   7  11   2        0.32        2.46      6.52 o 
  -6  12   2       62.23       62.31      8.04 o 
  -4  12   2       23.51       23.97      3.28 o 
  -2  12   2        5.54        6.86      2.27 o 
   0  12   2        1.10        8.45      2.71 o 
   2  12   2      125.43      115.08      7.27 o 
   4  12   2        0.62        7.30      2.82 o 
   6  12   2        2.12        3.78      2.92 o 
  -5  13   2        5.05        6.93      3.66 o 
  -3  13   2        3.47        2.77      2.22 o 
  -1  13   2        9.94        6.76      1.79 o 
   1  13   2       36.56       35.83      3.98 o 
   3  13   2       27.09       13.18      3.76 o 
  -2  14   2        7.31        3.42      4.65 o 
   0  14   2        0.08        5.74      3.54 o 
   2  14   2        4.53        8.15      4.57 o 
 -11   1   3        8.97       14.29      2.73 o 
  -9   1   3     3125.46     3747.60    141.32 o 
  -7   1   3       16.41       15.98      2.71 o 
  -5   1   3      519.85      568.63      7.65 o 
  -3   1   3      454.19      439.84      5.95 o 
   1   1   3        3.77        2.12      1.05 o 
   3   1   3      118.68      169.55      3.25 o 
   5   1   3      475.09      449.63      6.95 o 
   7   1   3        8.91        3.80      2.21 o 
   9   1   3      212.76      202.85     11.56 o 
  11   1   3        4.80        7.55      3.45 o 
 -12   2   3       94.96       78.74     10.11 o 
 -10   2   3      121.76      105.81      8.17 o 
  -8   2   3       12.03       17.65      1.85 o 
  -6   2   3      782.89      820.78     15.64 o 
  -4   2   3       33.18       18.97      1.39 o 
  -2   2   3     1840.41     1804.55     12.25 o 
   0   2   3     1375.06     1268.53      8.74 o 
   2   2   3      944.62     1063.94      8.96 o 
   4   2   3      138.47      194.16      4.06 o 
   6   2   3     1090.42     1239.38     36.46 o 
   8   2   3       51.03       47.32      3.77 o 
  10   2   3        6.73        8.11      3.56 o 
 -11   3   3      107.93      124.26      9.60 o 
  -9   3   3       13.72       23.38      3.42 o 
  -7   3   3      107.53      118.56      6.51 o 
  -5   3   3      193.66      234.00      4.55 o 
  -3   3   3       84.00       72.10      2.30 o 
  -1   3   3     6897.68     7014.99     40.41 o 
   1   3   3       96.89      150.56      3.57 o 
   5   3   3     1924.02     1909.00     22.33 o 
   7   3   3      134.99      124.42      5.16 o 
   9   3   3        9.38        7.55      3.08 o 
  11   3   3        6.10       11.01      4.69 o 
 -12   4   3        7.67        6.71      3.25 o 
 -10   4   3      136.36      131.43      7.35 o 
  -8   4   3      120.97      121.32      5.86 o 
  -6   4   3       91.52      101.70      4.44 o 
  -4   4   3      134.82      154.87      3.96 o 
  -2   4   3       39.33       36.49      1.86 o 
   0   4   3      479.68      453.46      6.52 o 
   2   4   3     2125.21     2129.63     22.09 o 
   4   4   3      657.73      811.11     14.42 o 
   6   4   3       23.30       35.24      2.83 o 
   8   4   3        6.42        5.88      2.37 o 
  10   4   3        3.35        4.56      2.71 o 
 -11   5   3       30.04       22.59      4.17 o 
  -9   5   3       39.73       32.02      3.58 o 
  -7   5   3       86.50       83.34      5.85 o 
  -5   5   3      275.12      250.09      5.28 o 
  -3   5   3       12.95       22.24      1.55 o 
  -1   5   3      145.65      169.16      4.46 o 
   1   5   3      100.06       51.94      4.06 o 
   3   5   3      221.64      312.17      6.30 o 
   5   5   3      452.94      415.77      7.66 o 
   7   5   3      313.12      316.38     12.34 o 
   9   5   3       20.55       18.84      3.63 o 
  11   5   3       43.02       28.34      8.14 o 
 -10   6   3      102.88       98.21      8.66 o 
  -8   6   3      302.98      332.69     14.27 o 
  -6   6   3       79.21       71.54      3.48 o 
  -4   6   3        3.49        1.24      1.62 o 
  -2   6   3       18.99       13.63      1.48 o 
   2   6   3        0.39        0.00      1.91 o 
   4   6   3       46.27       53.60      2.48 o 
   6   6   3       21.24       23.77      2.41 o 
   8   6   3        5.52        5.93      5.75 o 
  10   6   3       78.62       71.67     10.14 o 
 -11   7   3        8.84       11.10      3.98 o 
  -9   7   3        0.71        5.63      2.45 o 
  -7   7   3        0.02        4.23      2.34 o 
  -5   7   3        9.87        6.28      1.89 o 
  -3   7   3      518.55      532.72     11.10 o 
  -1   7   3      435.04      469.50      7.48 o 
   1   7   3       49.41       25.26      2.94 o 
   3   7   3      294.07      251.55      7.36 o 
   5   7   3      136.39      122.57      6.32 o 
   7   7   3      608.01      652.00     17.32 o 
   9   7   3       20.75       28.04      5.00 o 
 -10   8   3        7.93       10.68      4.69 o 
  -8   8   3       12.90        7.04      2.43 o 
  -6   8   3        2.30        2.89      1.71 o 
  -4   8   3        0.61        3.66      1.88 o 
  -2   8   3      116.27      111.30      5.02 o 
   0   8   3       32.97       42.67      4.19 o 
   2   8   3      736.12      701.56     17.14 o 
   4   8   3      425.15      464.64     13.12 o 
   6   8   3      305.09      361.28     10.45 o 
   8   8   3       40.82       27.12      4.28 o 
  -9   9   3        0.38        4.88      2.27 o 
  -7   9   3       10.65       16.62      3.76 o 
  -5   9   3       33.77       27.48      3.19 o 
  -3   9   3       94.25      102.88      4.37 o 
  -1   9   3       13.51       12.72      1.94 o 
   1   9   3      439.67      462.49     11.77 o 
   3   9   3      803.08      894.13     16.25 o 
   5   9   3      147.62      164.50      7.24 o 
   7   9   3      109.91      106.93      7.52 o 
   9   9   3        0.01        6.72      3.80 o 
  -8  10   3        3.42        3.39      2.54 o 
  -6  10   3       24.96       21.71      2.99 o 
  -4  10   3        3.14        1.82      1.89 o 
  -2  10   3       21.49       22.64      3.38 o 
   0  10   3      204.81      239.28      7.54 o 
   2  10   3       55.92       41.42      4.12 o 
   4  10   3      100.17      125.51      6.14 o 
   6  10   3      445.30      479.58     19.33 o 
   8  10   3        0.02        0.00      3.37 o 
  -7  11   3       26.60       31.03      4.41 o 
  -5  11   3        0.44        3.45      1.65 o 
  -3  11   3        2.24        2.58      1.63 o 
  -1  11   3      203.45      188.76      8.06 o 
   1  11   3      109.96       99.48      5.55 o 
   3  11   3        9.17       15.15      3.50 o 
   5  11   3       37.63       33.57      4.99 o 
   7  11   3       28.95       21.33      4.66 o 
  -6  12   3        9.93        5.46      7.43 o 
  -4  12   3       10.41       11.96      2.99 o 
  -2  12   3      104.23      101.60      6.43 o 
   0  12   3        0.45        7.64      3.31 o 
   2  12   3        0.71        5.67      2.66 o 
   4  12   3        3.22        4.34      2.39 o 
   6  12   3       40.50       36.34      8.17 o 
  -5  13   3       14.22        0.89      3.47 o 
  -3  13   3        1.30        7.13      3.50 o 
  -1  13   3       21.85        9.95      4.77 o 
   1  13   3       73.15       63.93      9.83 o 
   3  13   3        3.49        7.49      3.33 o 
  -2  14   3        0.32        0.00      3.81 o 
   0  14   3       52.20       45.31      8.64 o 
 -12   0   4      783.14      793.94     77.27 o 
 -10   0   4        4.42        5.32      4.89 o 
  -8   0   4      163.21      147.79     12.70 o 
  -6   0   4      116.40      114.66      8.29 o 
  -4   0   4      777.95      816.56     11.08 o 
  -2   0   4       25.51       23.10      3.21 o 
   0   0   4     1154.48     1280.31     15.56 o 
   2   0   4      283.70      249.59      5.60 o 
   4   0   4      224.50      226.87     11.17 o 
   6   0   4      672.68      720.67     15.33 o 
   8   0   4        0.08        0.11      7.09 o 
  10   0   4       13.06        5.63      4.07 o 
 -11   1   4        7.35        3.88      3.59 o 
  -9   1   4       83.62       88.07      6.89 o 
  -7   1   4       29.69       23.32      2.31 o 
  -5   1   4      325.13      333.03      7.83 o 
  -3   1   4      279.17      270.55      4.09 o 
  -1   1   4     1909.00     2041.86     13.45 o 
   1   1   4       25.98       34.69      1.54 o 
   3   1   4     2648.59     3004.03     28.33 o 
   5   1   4      205.42      218.50      4.64 o 
   7   1   4        3.70        8.17      1.90 o 
   9   1   4        2.09        5.05      2.94 o 
  11   1   4        7.43        6.18      3.25 o 
 -12   2   4      191.76      212.01     22.20 o 
 -10   2   4        3.28       18.45      6.02 o 
  -8   2   4      101.83       94.59      5.83 o 
  -6   2   4       25.38       21.14      2.12 o 
  -4   2   4     1339.60     1321.31     13.85 o 
  -2   2   4       73.42      109.28      2.43 o 
   2   2   4     4135.54     4309.17     26.63 o 
   4   2   4      180.95      133.94      3.84 o 
   6   2   4      185.07      219.41      6.07 o 
   8   2   4       96.64      104.03      5.37 o 
  10   2   4        3.59        4.08      2.74 o 
 -11   3   4        0.29        9.01      2.90 o 
  -9   3   4       22.31       16.09      3.63 o 
  -7   3   4        2.91        3.16      1.88 o 
  -5   3   4      100.21       92.79      3.32 o 
  -3   3   4      813.36      755.74      8.90 o 
  -1   3   4      391.10      338.53      6.30 o 
   5   3   4        5.78       11.94      2.14 o 
   7   3   4       47.85       42.99      2.99 o 
   9   3   4        5.79        5.56      2.04 o 
  11   3   4        0.92        4.25      2.55 o 
 -12   4   4        3.34        2.26      3.20 o 
 -10   4   4       10.12       12.89      3.45 o 
  -8   4   4        1.21        8.32      2.60 o 
  -6   4   4        0.51        2.88      1.59 o 
  -4   4   4      587.16      559.62      7.78 o 
  -2   4   4        0.18        8.01      2.37 o 
   0   4   4        0.93        5.13      6.06 o 
   2   4   4     2874.23     2779.19     28.31 o 
   4   4   4      689.53      642.84      9.29 o 
   6   4   4        3.70        4.54      1.91 o 
   8   4   4        0.00        0.84      2.11 o 
  10   4   4        0.39        6.63      3.71 o 
 -11   5   4       66.82       69.09      6.68 o 
  -9   5   4       31.88       24.66      3.57 o 
  -7   5   4       15.27       13.65      2.98 o 
  -5   5   4       50.23       39.18      2.50 o 
  -3   5   4       20.19       18.15      1.98 o 
  -1   5   4     1069.48     1060.36     16.37 o 
   1   5   4      593.98      683.51     10.52 o 
   3   5   4       34.39       13.85      3.06 o 
   5   5   4       14.51       11.67      1.91 o 
   7   5   4       44.24       35.93      3.75 o 
   9   5   4        5.75        5.05      2.42 o 
 -10   6   4        3.03        2.56      2.24 o 
  -8   6   4       13.64       13.48      2.92 o 
  -6   6   4      118.18      100.33      4.14 o 
  -4   6   4      476.79      500.76      8.35 o 
  -2   6   4      104.18       71.55      3.71 o 
   4   6   4      769.64      745.79     16.24 o 
   6   6   4      104.50      113.99      4.93 o 
   8   6   4      244.57      256.72      9.12 o 
  10   6   4        3.10        2.54      4.46 o 
 -11   7   4       28.85       10.17      3.72 o 
  -9   7   4        5.62        3.85      2.33 o 
  -7   7   4        0.00        4.24      1.62 o 
  -5   7   4       41.86       47.40      3.07 o 
  -3   7   4       49.44       40.72      2.90 o 
  -1   7   4      816.14      757.73     11.14 o 
   1   7   4      159.92      137.64      6.52 o 
   3   7   4      157.02      171.27      5.90 o 
   5   7   4       92.88       92.66      5.41 o 
   7   7   4      248.30      227.62     10.20 o 
   9   7   4       77.07       83.39     10.51 o 
 -10   8   4        0.65        8.05      2.84 o 
  -8   8   4       11.41       16.63      3.17 o 
  -6   8   4      169.91      162.88      6.81 o 
  -4   8   4       52.82       52.13      3.27 o 
  -2   8   4       63.55       65.87      4.91 o 
   0   8   4     1342.54     1340.74     26.72 o 
   2   8   4      322.18      304.38     10.15 o 
   4   8   4      981.79     1025.42     18.36 o 
   6   8   4       18.52       34.03      7.49 o 
   8   8   4       45.24       28.71      4.35 o 
  -9   9   4        6.37        3.77      1.85 o 
  -7   9   4        2.98        5.53      1.74 o 
  -5   9   4       93.10       97.25      5.03 o 
  -3   9   4      143.17      146.20      9.40 o 
  -1   9   4      362.15      327.52     10.05 o 
   1   9   4      564.94      610.20     16.26 o 
   3   9   4     1145.96     1311.86     27.80 o 
   5   9   4       38.68       26.56      3.41 o 
   7   9   4        0.04        5.79      3.66 o 
  -8  10   4        1.48        0.00      2.33 o 
  -6  10   4        3.18        6.94      1.60 o 
  -4  10   4       56.35       50.85      4.04 o 
  -2  10   4      354.53      367.61     13.29 o 
   0  10   4      235.55      272.54     10.24 o 
   2  10   4      135.77      132.32      6.39 o 
   4  10   4        3.53        6.79      2.43 o 
   6  10   4        6.06        4.73      2.89 o 
  -7  11   4        0.01        0.00      3.27 o 
  -5  11   4       24.98       26.67      3.54 o 
  -3  11   4       25.15       39.72      3.49 o 
  -1  11   4        2.95        1.32      3.12 o 
   1  11   4        2.46        7.88      2.69 o 
   3  11   4      327.54      400.22     24.88 o 
   5  11   4        9.32       24.54      4.78 o 
  -6  12   4        3.81        4.51      4.69 o 
  -4  12   4       81.83       74.27      6.19 o 
  -2  12   4       16.31       22.84      3.82 o 
   0  12   4        6.41        5.91      4.54 o 
   2  12   4        4.44        7.66      3.93 o 
   4  12   4       46.05       40.71      8.05 o 
  -3  13   4       21.49       17.44      5.27 o 
  -1  13   4        0.66       10.92      3.44 o 
   1  13   4        5.31        8.26      4.33 o 
   3  13   4        0.10        5.54      3.55 o 
 -11   1   5       46.56       35.95      7.66 o 
  -9   1   5       10.89       16.99      3.92 o 
  -7   1   5        2.56        3.23      1.70 o 
  -5   1   5       11.86       22.49      2.34 o 
  -3   1   5      138.04      191.91      3.70 o 
  -1   1   5     1088.54     1050.34      8.56 o 
   1   1   5       62.98       88.79      3.04 o 
   3   1   5      853.74     1026.72     12.29 o 
   5   1   5       26.01       26.89      2.33 o 
   7   1   5       15.94       22.55      3.86 o 
   9   1   5        1.98        4.74      2.41 o 
  11   1   5        8.72        5.80      5.69 o 
 -12   2   5       17.43       15.14      3.44 o 
 -10   2   5        3.74        4.24      3.31 o 
  -8   2   5       68.17       70.80      4.75 o 
  -6   2   5      219.73      223.56      5.49 o 
  -4   2   5      265.75      286.31      5.80 o 
   2   2   5      428.67      555.67      7.49 o 
   4   2   5       47.93       38.29      2.27 o 
   6   2   5        6.02        9.08      2.42 o 
   8   2   5       66.22       78.77      4.78 o 
  10   2   5        6.95        7.21      3.31 o 
 -11   3   5        5.27        5.51      2.89 o 
  -9   3   5        0.02        0.00      2.11 o 
  -7   3   5      418.51      405.45      9.62 o 
  -5   3   5       20.06       22.27      1.59 o 
  -1   3   5     5748.21     5945.24     63.76 o 
   1   3   5     1400.43     1297.20     14.56 o 
   5   3   5      462.75      477.48     10.39 o 
   7   3   5        1.78        2.41      1.73 o 
   9   3   5        5.83        7.33      4.46 o 
  11   3   5        7.10        4.03      3.78 o 
 -12   4   5        0.00        6.19      4.55 o 
 -10   4   5        5.81        7.94      2.81 o 
  -8   4   5        0.25        1.20      2.08 o 
  -6   4   5       28.96       24.72      2.00 o 
  -4   4   5      929.02      947.29     12.39 o 
  -2   4   5      735.02      926.20     15.70 o 
   2   4   5       81.34       69.51      2.21 o 
   4   4   5      191.66      158.91      4.97 o 
   6   4   5        8.15       12.57      2.02 o 
   8   4   5       57.49       58.92      4.65 o 
  10   4   5        2.04        2.72      2.81 o 
 -11   5   5        0.19        5.41      3.38 o 
  -9   5   5       15.78       15.70      2.71 o 
  -7   5   5       17.84       20.39      2.27 o 
  -5   5   5        7.06        6.23      1.71 o 
  -3   5   5       26.92       52.78      2.55 o 
  -1   5   5     1023.10      838.08     12.43 o 
   1   5   5      614.60      552.46     10.59 o 
   3   5   5       76.91       54.76      3.44 o 
   5   5   5      236.58      235.62      6.58 o 
   7   5   5        2.25        5.28      1.61 o 
   9   5   5       18.39       13.92      3.69 o 
 -10   6   5        3.13        7.21      2.79 o 
  -8   6   5       24.67       24.28      2.95 o 
  -6   6   5       55.89       48.16      3.15 o 
  -4   6   5       23.64       26.31      2.22 o 
  -2   6   5       17.87       21.62      2.43 o 
   0   6   5       37.96       14.87      7.39 o 
   2   6   5       27.25       26.92      2.56 o 
   4   6   5      485.97      501.60     18.14 o 
   6   6   5       88.24       84.28      6.29 o 
   8   6   5       15.90       13.88      3.55 o 
  10   6   5        0.09        0.00      4.52 o 
 -11   7   5        2.28        3.94      3.23 o 
  -9   7   5       70.94       68.47      9.17 o 
  -7   7   5      121.38      115.31      6.45 o 
  -5   7   5        0.00        4.81      3.13 o 
  -3   7   5      477.50      446.20     11.34 o 
  -1   7   5      349.66      253.68      9.63 o 
   1   7   5     1343.69     1241.36     29.50 o 
   3   7   5      218.10      222.82     10.06 o 
   5   7   5      373.14      417.35     14.24 o 
   7   7   5       37.58       34.41      4.72 o 
   9   7   5       23.85       16.19      4.38 o 
 -10   8   5        0.75        7.48      2.88 o 
  -8   8   5       52.42       62.00      5.07 o 
  -6   8   5        7.35       12.98      2.32 o 
  -4   8   5      613.03      601.86     14.04 o 
  -2   8   5      501.23      495.33     17.91 o 
   0   8   5      897.37     1021.79     24.59 o 
   2   8   5      161.98      148.75      7.10 o 
   4   8   5      225.56      201.79      8.05 o 
   6   8   5      222.28      238.42      9.36 o 
   8   8   5        0.26        4.49      3.50 o 
  -9   9   5       20.34       21.20      4.21 o 
  -7   9   5       19.27       23.07      3.00 o 
  -5   9   5      174.33      160.40      6.50 o 
  -3   9   5      622.51      654.74     15.15 o 
  -1   9   5      266.72      250.02     11.11 o 
   1   9   5      526.88      535.21     13.45 o 
   3   9   5        4.28        4.30      3.07 o 
   5   9   5        6.05        4.07      2.56 o 
   7   9   5        7.99        6.25      3.09 o 
  -8  10   5        0.95        4.27      2.91 o 
  -6  10   5       41.23       41.81      4.07 o 
  -4  10   5       46.91       31.47      5.03 o 
  -2  10   5      138.14      174.45      8.19 o 
   0  10   5     1147.51     1331.61     22.39 o 
   2  10   5        7.80        1.04      3.89 o 
   4  10   5       41.69       56.02      6.94 o 
   6  10   5        2.15        4.01      5.28 o 
  -7  11   5       37.86       47.71      6.34 o 
  -5  11   5       18.66       16.51      4.15 o 
  -3  11   5        0.76        4.05      3.64 o 
  -1  11   5       33.44       33.60      4.51 o 
   1  11   5       33.90       23.26      4.85 o 
   3  11   5        1.55        2.32      2.56 o 
   5  11   5        0.82        1.52      2.73 o 
  -6  12   5        1.42        0.12      3.56 o 
  -4  12   5        0.34        4.13      3.11 o 
  -2  12   5        0.46        0.00      3.09 o 
   0  12   5       24.52       20.99      4.17 o 
   2  12   5       31.20       50.25      5.26 o 
   4  12   5        0.17        3.28      4.10 o 
  -3  13   5        1.03        3.68      4.82 o 
  -1  13   5        4.29        6.74      3.88 o 
   1  13   5       14.10       14.54      3.66 o 
 -12   0   6        1.66        3.24      6.81 o 
 -10   0   6        0.01       10.47      5.69 o 
  -8   0   6       20.07       21.17      3.31 o 
  -6   0   6      112.32      100.65      8.92 o 
  -4   0   6       54.40       41.89      3.54 o 
  -2   0   6      323.93      378.20     12.51 o 
   0   0   6      969.56     1115.21     20.27 o 
   2   0   6      121.13      106.82      4.58 o 
   4   0   6        0.15        2.93      2.69 o 
   6   0   6       38.81       36.19      4.41 o 
   8   0   6       20.60       15.55      3.69 o 
  10   0   6      372.11      448.40     53.29 o 
 -11   1   6        4.48        2.37      3.06 o 
  -9   1   6       21.85       24.57      5.69 o 
  -7   1   6       77.92       74.91      3.81 o 
  -5   1   6       51.73       70.75      3.33 o 
  -3   1   6     1583.91     1741.22     17.63 o 
  -1   1   6      434.30      522.89      6.91 o 
   1   1   6       15.59       15.50      1.35 o 
   3   1   6        0.71        1.86      1.83 o 
   5   1   6      364.23      368.40      9.33 o 
   7   1   6       10.72        7.93      2.45 o 
   9   1   6        3.98        3.26      2.62 o 
 -12   2   6        0.12        7.92      4.23 o 
 -10   2   6       43.09       49.03      4.96 o 
  -8   2   6       16.27        6.65      1.60 o 
  -6   2   6        1.00        3.20      1.75 o 
  -4   2   6     1796.46     1816.13     18.72 o 
  -2   2   6      324.44      263.91      4.63 o 
   2   2   6      927.57      884.50     10.61 o 
   4   2   6       30.86       42.31      2.81 o 
   6   2   6        0.42        2.89      2.07 o 
   8   2   6       39.22       30.46      3.79 o 
  10   2   6       74.37       70.45      8.56 o 
 -11   3   6        3.21        3.92      2.63 o 
  -9   3   6       27.00       28.55      3.88 o 
  -7   3   6       40.88       42.02      2.86 o 
  -5   3   6      281.75      353.18      6.66 o 
  -1   3   6        6.33       11.66      1.74 o 
   1   3   6      589.83      479.30     12.00 o 
   3   3   6       32.82       42.71      2.32 o 
   5   3   6        1.50        4.33      2.30 o 
   7   3   6        8.67        5.90      2.58 o 
   9   3   6       22.77       19.83      4.49 o 
 -12   4   6        2.68        2.81      3.02 o 
 -10   4   6       11.12       10.68      3.79 o 
  -8   4   6        1.89        6.94      1.79 o 
  -6   4   6        0.04        2.01      2.03 o 
  -4   4   6     1571.20     1585.17     22.11 o 
  -2   4   6      674.38      659.68     12.35 o 
   2   4   6      112.57       85.48      2.78 o 
   4   4   6        4.85        4.56      1.99 o 
   6   4   6       13.35        7.37      2.58 o 
   8   4   6        0.64        2.30      1.84 o 
  10   4   6        3.04        4.59      4.01 o 
 -11   5   6        4.04       11.27      3.76 o 
  -9   5   6        8.03        9.00      2.09 o 
  -7   5   6       74.11       61.75      3.15 o 
  -5   5   6      106.80      108.49      4.23 o 
  -3   5   6        0.14        8.40      2.12 o 
  -1   5   6       24.64       24.40      2.09 o 
   1   5   6        2.39        2.19      2.11 o 
   3   5   6        0.00        3.61      1.76 o 
   5   5   6      174.72      160.73      7.07 o 
   7   5   6        0.71        4.25      2.46 o 
   9   5   6        0.08        3.38      3.18 o 
 -10   6   6       39.36       35.25      4.16 o 
  -8   6   6        0.14        8.61      2.74 o 
  -6   6   6       66.22       68.38      3.69 o 
  -4   6   6      243.57      195.10      5.78 o 
  -2   6   6      427.01      377.63     10.32 o 
   0   6   6      265.43      248.17      8.81 o 
   2   6   6      846.95      879.98     20.70 o 
   4   6   6        2.13        2.48      2.25 o 
   6   6   6       27.35       17.96      3.74 o 
   8   6   6       29.37       31.42      4.51 o 
  -9   7   6        4.38        4.30      2.41 o 
  -7   7   6      190.55      192.72      5.98 o 
  -5   7   6       77.12       85.58      3.94 o 
  -3   7   6      189.77      217.79     10.47 o 
  -1   7   6      134.44      134.16      7.69 o 
   1   7   6     1080.66     1117.48     28.49 o 
   3   7   6      443.35      453.22     14.97 o 
   5   7   6        7.21        6.51      2.84 o 
   7   7   6        0.39        6.60      2.81 o 
   9   7   6        8.59       15.12      7.01 o 
 -10   8   6       23.25        5.84      7.21 o 
  -8   8   6       33.03       28.28      3.27 o 
  -6   8   6      407.33      431.46     10.70 o 
  -4   8   6      212.72      200.19      9.09 o 
  -2   8   6      997.73     1070.97     40.74 o 
   0   8   6       66.62       70.74      6.02 o 
   2   8   6      140.65      138.77     10.85 o 
   4   8   6      122.45      113.88      6.10 o 
   6   8   6       25.47       19.05      4.30 o 
   8   8   6        3.24       10.60      5.04 o 
  -9   9   6       10.89       11.66      4.10 o 
  -7   9   6      131.46       98.05      9.90 o 
  -5   9   6      205.95      216.31     10.78 o 
  -3   9   6     1213.25     1447.15     46.11 o 
  -1   9   6       94.81       79.63      6.07 o 
   1   9   6        0.74        4.58      3.67 o 
   3   9   6      159.09      163.15     12.44 o 
   5   9   6        3.38        2.30      5.57 o 
   7   9   6       13.62        8.74      5.84 o 
  -8  10   6       34.61       16.71      4.71 o 
  -6  10   6       39.34       41.91      4.92 o 
  -4  10   6       78.44       83.54      5.91 o 
  -2  10   6       53.02       60.28      5.69 o 
   0  10   6       56.43       51.64      5.01 o 
   2  10   6        3.51        9.96      3.13 o 
   4  10   6        8.92       15.10      5.76 o 
   6  10   6        1.97        6.44      3.93 o 
  -7  11   6        1.17        0.00      3.65 o 
  -5  11   6       16.31       24.04      4.20 o 
  -3  11   6      227.90      231.58     11.53 o 
  -1  11   6        1.03        6.83      3.28 o 
   1  11   6       47.92       63.19      6.51 o 
   3  11   6       95.19       99.49      9.41 o 
   5  11   6        1.12       10.37      4.19 o 
  -4  12   6        0.13        1.02      3.48 o 
  -2  12   6       29.68       29.30      4.39 o 
   0  12   6       27.23       48.02      5.76 o 
   2  12   6        6.33        1.90      3.83 o 
   4  12   6       52.73       49.14      9.28 o 
  -3  13   6        2.14        5.36      4.31 o 
  -1  13   6       37.43       49.11      7.58 o 
   1  13   6        4.06       12.38      4.41 o 
 -11   1   7       13.85        7.70      3.19 o 
  -9   1   7       22.57       11.41      4.92 o 
  -7   1   7      100.95      118.02      4.76 o 
  -5   1   7        6.07        5.65      1.84 o 
  -3   1   7      405.00      481.96      8.37 o 
  -1   1   7        5.10        6.34      1.42 o 
   1   1   7        2.02        2.16      1.28 o 
   3   1   7       41.41       33.04      3.74 o 
   5   1   7       83.63       84.98      3.99 o 
   7   1   7      917.22     1022.15     14.19 o 
   9   1   7      178.46      206.69     11.44 o 
 -12   2   7        6.31       10.39      3.82 o 
 -10   2   7        1.95        0.00      2.85 o 
  -8   2   7       70.84       71.95      5.36 o 
  -6   2   7      600.13      638.37     12.93 o 
  -4   2   7      143.76      145.30      4.13 o 
  -2   2   7       34.38       25.61      2.67 o 
   0   2   7        1.94        5.24      1.28 o 
   2   2   7      758.25      723.26     10.59 o 
   4   2   7       32.82       27.54      2.31 o 
   6   2   7       14.99       15.09      2.48 o 
   8   2   7       18.17       18.73      2.81 o 
  10   2   7      290.17      234.26     38.22 o 
 -11   3   7        4.45        0.12      2.85 o 
  -9   3   7        4.86        3.87      2.05 o 
  -7   3   7      693.32      708.66     16.24 o 
  -5   3   7      231.95      236.98      6.69 o 
  -1   3   7     1096.35     1004.12     18.42 o 
   1   3   7       30.37       44.82      2.30 o 
   3   3   7       24.06       25.17      2.01 o 
   5   3   7       24.26       22.56      2.33 o 
   7   3   7        2.04        3.49      2.14 o 
   9   3   7      158.66      158.00     14.64 o 
 -10   4   7       24.66       23.67      4.23 o 
  -8   4   7       68.24       61.85      4.37 o 
  -6   4   7      129.09      157.86      5.49 o 
  -4   4   7       21.94       18.15      2.92 o 
  -2   4   7      538.47      499.73     10.25 o 
   0   4   7       73.83       97.95      5.86 o 
   2   4   7      326.68      306.04      7.41 o 
   4   4   7        0.56        2.74      1.59 o 
   6   4   7       57.37       55.47      4.92 o 
   8   4   7       73.98       76.94      6.42 o 
 -11   5   7        1.37        9.10      3.18 o 
  -9   5   7        8.91       13.00      4.40 o 
  -7   5   7      232.84      227.71      8.85 o 
  -5   5   7      102.73      104.56      4.13 o 
  -3   5   7       23.67       15.85      2.25 o 
  -1   5   7      182.66      187.27      6.49 o 
   1   5   7       38.53       39.69      4.17 o 
   3   5   7        1.92        5.41      2.12 o 
   5   5   7      114.24      116.33      6.56 o 
   7   5   7        6.04        3.19      1.96 o 
   9   5   7       25.40       21.75      4.29 o 
 -10   6   7        6.26       14.24      3.98 o 
  -8   6   7        0.03        3.68      3.72 o 
  -6   6   7        4.14        7.93      2.10 o 
  -4   6   7        8.10        8.33      3.02 o 
  -2   6   7      434.37      415.19     10.56 o 
   0   6   7      117.39      100.73      7.26 o 
   2   6   7        8.18       13.25      3.77 o 
   4   6   7        0.29        5.25      2.29 o 
   6   6   7       27.15       32.27      4.40 o 
   8   6   7       87.04       95.53      9.92 o 
  -9   7   7      124.89      163.88     33.79 o 
  -7   7   7       77.73       69.25      4.32 o 
  -5   7   7      344.32      355.17     13.62 o 
  -3   7   7      179.53      188.60      7.03 o 
  -1   7   7      494.25      535.71     16.74 o 
   1   7   7      119.14      101.45      7.99 o 
   3   7   7       46.02       33.89      4.72 o 
   5   7   7       28.73       42.07      6.77 o 
   7   7   7        5.46        7.19      3.44 o 
  -8   8   7       64.64       59.86      6.14 o 
  -6   8   7      425.18      519.92     18.12 o 
  -4   8   7      107.26       95.68      5.24 o 
  -2   8   7      324.47      315.56     13.58 o 
   0   8   7      584.89      632.51     15.98 o 
   2   8   7       15.24       20.20      4.44 o 
   4   8   7       11.94        8.26      3.40 o 
   6   8   7        5.93       13.62      3.39 o 
  -9   9   7       55.72       50.67      8.28 o 
  -7   9   7       66.80       70.18      7.68 o 
  -5   9   7      253.78      251.49     13.34 o 
  -3   9   7       12.23        8.13      3.99 o 
  -1   9   7       33.66       27.11      4.70 o 
   1   9   7       48.56       40.39      5.36 o 
   3   9   7        5.71        6.70      6.46 o 
   5   9   7        3.67        3.96      6.32 o 
   7   9   7        6.30       10.56      6.72 o 
  -8  10   7       35.13       36.54      9.80 o 
  -6  10   7      374.69      428.07     19.47 o 
  -4  10   7       22.58       14.07      4.33 o 
  -2  10   7       62.55       74.43      6.07 o 
   0  10   7        0.06        0.00      3.41 o 
   2  10   7       21.32        9.98      2.76 o 
   4  10   7       14.33        4.34      5.00 o 
   6  10   7       10.00        1.75      5.13 o 
  -5  11   7        0.00        3.04      3.15 o 
  -3  11   7        9.70       13.79      5.65 o 
  -1  11   7       14.47       18.80      5.46 o 
   1  11   7       77.14       85.92      7.34 o 
   3  11   7        0.44        2.42      2.56 o 
  -4  12   7       11.26       14.62      4.59 o 
  -2  12   7        3.76       10.88      3.80 o 
   0  12   7      109.90      105.26     10.04 o 
   2  12   7       13.79       13.92      3.79 o 
 -12   0   8        9.15        4.91      5.08 o 
 -10   0   8        8.21       13.72      4.48 o 
  -8   0   8        9.03        6.77      2.13 o 
  -6   0   8      163.64      171.86      8.96 o 
  -4   0   8       56.10       43.53      6.08 o 
  -2   0   8      104.02       75.37      5.75 o 
   0   0   8       91.10       68.04      8.13 o 
   2   0   8      138.87      155.23      6.73 o 
   4   0   8     3566.88     4011.12     91.15 o 
   6   0   8      588.75      632.53     14.81 o 
   8   0   8        1.89        3.30      3.06 o 
 -11   1   8        7.67        9.31      4.82 o 
  -9   1   8       45.83       42.58      4.34 o 
  -7   1   8       32.04       28.90      2.99 o 
  -5   1   8        1.97        1.36      1.39 o 
  -3   1   8        0.40        3.06      1.60 o 
  -1   1   8      669.14      611.96      8.70 o 
   1   1   8       36.94       29.31      2.20 o 
   3   1   8       10.64        3.08      2.36 o 
   5   1   8        4.37        6.81      2.54 o 
   7   1   8      490.37      494.22     10.45 o 
   9   1   8       15.88       15.57      4.31 o 
 -10   2   8       93.53       90.97      8.40 o 
  -8   2   8        9.45       19.89      4.18 o 
  -6   2   8      139.89      141.86      5.22 o 
  -4   2   8      255.47      245.72      6.42 o 
  -2   2   8       17.68       30.52      3.00 o 
   0   2   8        2.49        4.97      1.28 o 
   2   2   8      178.72      184.70      5.23 o 
   4   2   8      511.96      486.25     11.93 o 
   6   2   8      441.58      464.36      8.80 o 
   8   2   8        1.66        3.35      2.49 o 
 -11   3   8       23.74       17.23      4.14 o 
  -9   3   8      121.56      109.31      9.97 o 
  -7   3   8        3.73        9.20      2.00 o 
  -5   3   8      180.76      181.23      6.28 o 
  -3   3   8       43.83       53.16      3.93 o 
  -1   3   8        2.61        4.21      1.74 o 
   1   3   8        6.92        2.67      1.22 o 
   3   3   8       95.52      100.64      4.09 o 
   5   3   8       75.88       59.70      3.76 o 
   7   3   8      563.92      562.65     17.59 o 
   9   3   8       18.59       23.40      6.16 o 
 -10   4   8      133.78      149.67      9.40 o 
  -8   4   8       26.60       34.21      3.40 o 
  -6   4   8       14.16       11.82      1.60 o 
  -4   4   8       76.04       75.70      4.16 o 
  -2   4   8        2.78        3.70      1.75 o 
   0   4   8        7.36        9.12      2.06 o 
   2   4   8       85.28       72.10      4.02 o 
   4   4   8       43.42       41.31      3.38 o 
   6   4   8      224.46      231.05      8.40 o 
   8   4   8        4.49        8.69      3.76 o 
 -11   5   8        3.77        5.52      3.56 o 
  -9   5   8       21.05       19.08      2.87 o 
  -7   5   8        3.09        4.94      3.96 o 
  -5   5   8        2.08        6.21      2.30 o 
  -3   5   8        3.45        5.52      2.04 o 
  -1   5   8      208.17      187.20      7.03 o 
   1   5   8        0.34        0.00      3.09 o 
   3   5   8       16.63       18.94      3.46 o 
   5   5   8      322.78      299.83      8.28 o 
   7   5   8        3.04        4.79      2.38 o 
 -10   6   8       35.80       35.69     10.02 o 
  -8   6   8       46.21       57.70      6.77 o 
  -6   6   8       54.87       66.46      4.57 o 
  -4   6   8      277.13      292.00      7.75 o 
  -2   6   8        0.34        4.57      2.01 o 
   0   6   8        1.75        0.00      2.96 o 
   2   6   8      193.80      181.73      8.78 o 
   4   6   8        3.66        4.70      3.03 o 
   6   6   8        0.62        4.49      3.51 o 
   8   6   8        1.95        1.73      5.12 o 
  -9   7   8       54.08       50.31      7.29 o 
  -7   7   8       24.08       17.31      3.81 o 
  -5   7   8      342.63      338.20     11.61 o 
  -3   7   8      311.09      305.38     12.18 o 
  -1   7   8       42.22       50.80      4.82 o 
   1   7   8        4.67        7.47      3.34 o 
   3   7   8      111.33      121.82      8.24 o 
   5   7   8      112.24       98.51      9.82 o 
   7   7   8        0.10        3.43      3.25 o 
  -8   8   8      129.68      120.62     15.33 o 
  -6   8   8        9.02       10.38      2.99 o 
  -4   8   8      126.36      127.06      7.06 o 
  -2   8   8      156.64      139.25     14.69 o 
   0   8   8       39.12       38.13      4.24 o 
   2   8   8        2.38        9.73      3.93 o 
   4   8   8       14.70       10.57      3.78 o 
   6   8   8       78.04       45.46      6.65 o 
  -7   9   8       38.23       23.19      5.31 o 
  -5   9   8        2.23        4.02      3.40 o 
  -3   9   8      142.55      137.81      7.70 o 
  -1   9   8        4.51        1.88      2.56 o 
   1   9   8       22.17       15.68      3.48 o 
   3   9   8        6.71        2.10      4.04 o 
   5   9   8        0.59        1.33      3.03 o 
  -6  10   8       28.42       19.89      4.10 o 
  -4  10   8       23.00       28.97      4.72 o 
  -2  10   8        4.81       11.41      4.86 o 
   0  10   8        0.02        1.87      4.21 o 
   2  10   8       21.82       29.69      4.89 o 
   4  10   8       15.87       10.19      4.48 o 
  -5  11   8       28.51       20.94      4.38 o 
  -3  11   8       61.27       64.67      8.13 o 
  -1  11   8        0.20        5.68      2.81 o 
   1  11   8        3.76        7.47      2.36 o 
   3  11   8        4.23        7.42      3.98 o 
  -2  12   8       58.49       65.50      9.94 o 
   0  12   8        7.90       10.85      3.06 o 
 -11   1   9        0.23        1.79      2.92 o 
  -9   1   9       61.98       49.53      4.43 o 
  -7   1   9        0.23        0.00      1.87 o 
  -5   1   9       22.54       15.78      2.03 o 
  -3   1   9        4.02        6.19      1.70 o 
  -1   1   9      250.17      274.82      6.60 o 
   1   1   9     3584.70     3709.52     62.62 o 
   3   1   9     1109.95     1171.34     24.79 o 
   5   1   9       17.25       15.77      2.93 o 
   7   1   9       19.00       19.49      3.26 o 
 -10   2   9        7.47        8.54      4.20 o 
  -8   2   9       10.15        7.92      2.00 o 
  -6   2   9        6.79        6.19      2.20 o 
  -4   2   9      169.64      164.55      5.46 o 
  -2   2   9       38.52       31.84      2.10 o 
   0   2   9        4.59        3.56      1.27 o 
   2   2   9       13.13        6.38      1.79 o 
   4   2   9     2030.42     2201.26     58.05 o 
   6   2   9       83.54       95.24      4.54 o 
   8   2   9        2.12        4.31      2.62 o 
 -11   3   9        2.47        7.20      4.69 o 
  -9   3   9       31.87       20.64      3.25 o 
  -7   3   9       75.52       71.33      3.69 o 
  -5   3   9        8.87       15.15      2.98 o 
  -3   3   9       15.24        9.92      2.17 o 
  -1   3   9        5.86        7.22      2.35 o 
   1   3   9        1.22        0.00      2.13 o 
   3   3   9      487.54      468.13      9.09 o 
   5   3   9        0.31        3.16      1.96 o 
   7   3   9       72.92       63.25      5.09 o 
 -10   4   9        0.24        2.81      3.63 o 
  -8   4   9       31.20       34.49      3.75 o 
  -6   4   9       23.67       26.56      3.51 o 
  -4   4   9       96.57       89.34      5.76 o 
  -2   4   9        1.99        3.60      2.01 o 
   0   4   9      158.18      163.08      7.14 o 
   2   4   9      363.31      300.69     11.23 o 
   4   4   9      116.32       90.80      5.21 o 
   6   4   9        5.51        7.17      4.31 o 
   8   4   9       19.77       14.10      5.79 o 
  -9   5   9        1.29        8.83      3.61 o 
  -7   5   9       11.96        7.28      2.64 o 
  -5   5   9        4.37        7.29      2.47 o 
  -3   5   9        0.01        0.00      2.97 o 
  -1   5   9      332.09      288.28     14.71 o 
   1   5   9       18.58       16.65      2.82 o 
   3   5   9      119.31      104.63      7.74 o 
   5   5   9       31.86       33.75      4.85 o 
   7   5   9        4.98        8.25      2.61 o 
 -10   6   9        0.35        6.32      7.01 o 
  -8   6   9       47.31       38.42      5.70 o 
  -6   6   9       28.89       23.05      2.64 o 
  -4   6   9        0.61        1.98      2.19 o 
  -2   6   9        5.76        3.63      2.28 o 
   0   6   9       54.01       50.43      4.59 o 
   2   6   9      529.69      503.66     15.67 o 
   4   6   9        4.43       12.83      3.72 o 
   6   6   9        3.51       13.74      3.99 o 
  -9   7   9       12.36       15.32      3.72 o 
  -7   7   9       98.84       92.31      7.13 o 
  -5   7   9       42.27       39.40      3.89 o 
  -3   7   9       13.34        9.03      3.39 o 
  -1   7   9       30.81       30.23      5.65 o 
   1   7   9       23.17       17.50      3.72 o 
   3   7   9      106.14       88.66      7.59 o 
   5   7   9        0.49        0.28      2.28 o 
  -8   8   9       42.94       36.11      7.81 o 
  -6   8   9      145.62      136.57     10.13 o 
  -4   8   9        6.43        6.08      2.71 o 
  -2   8   9       17.15       11.66      4.20 o 
   0   8   9       32.42       45.40      5.18 o 
   2   8   9       19.25       11.30      3.51 o 
   4   8   9        0.00        0.00      4.30 o 
   6   8   9       26.96       17.28      8.34 o 
  -7   9   9       36.03       30.83      5.92 o 
  -5   9   9       24.25       14.58      4.13 o 
  -3   9   9        6.69       10.67      2.41 o 
  -1   9   9        4.74        8.01      3.34 o 
   1   9   9       15.90       20.86      4.71 o 
   5   9   9        4.55        5.55      3.87 o 
  -6  10   9        0.11        1.15      3.32 o 
  -4  10   9        4.36        3.40      2.71 o 
  -2  10   9        6.72        7.55      2.77 o 
   0  10   9       27.85       22.32      4.35 o 
   2  10   9        0.27        6.16      3.40 o 
  -3  11   9        1.68        6.13      3.79 o 
  -1  11   9       23.34       21.99      4.15 o 
   1  11   9       20.75       25.96      5.84 o 
 -10   0  10        0.78        0.00      3.61 o 
  -8   0  10       24.24       25.14      5.33 o 
  -6   0  10        0.33        3.29      2.53 o 
  -4   0  10      232.58      232.20     12.83 o 
  -2   0  10     4608.20     5014.33    131.96 o 
   0   0  10     1655.91     1710.06     60.23 o 
   2   0  10       73.83       71.03      6.25 o 
   4   0  10      157.30      133.49      6.82 o 
   6   0  10       12.39        9.38      5.73 o 
   8   0  10        5.50        1.44      4.69 o 
 -11   1  10        0.26        0.91      2.82 o 
  -9   1  10        0.81        3.76      2.58 o 
  -7   1  10       20.11       19.51      2.12 o 
  -5   1  10       20.38       15.94      2.21 o 
  -3   1  10       24.90       17.72      2.34 o 
  -1   1  10        0.23        4.25      1.56 o 
   1   1  10     1508.26     1501.19     31.11 o 
   3   1  10       62.90       73.14      4.22 o 
   5   1  10        3.67        5.26      2.40 o 
   7   1  10        5.94        6.89      2.47 o 
 -10   2  10        4.53        7.67      3.16 o 
  -8   2  10        0.00        6.90      2.58 o 
  -6   2  10        5.60        4.21      1.81 o 
  -4   2  10       93.53       90.59      4.74 o 
  -2   2  10      717.47      711.88     19.22 o 
   0   2  10      768.81      766.23     21.67 o 
   2   2  10       22.55       30.09      2.93 o 
   4   2  10       35.77       42.68      5.94 o 
   6   2  10        2.03        6.18      2.43 o 
  -9   3  10        9.69        7.74      3.12 o 
  -7   3  10        0.81        3.37      2.36 o 
  -5   3  10        2.77        0.00      2.20 o 
  -3   3  10       17.13       17.44      2.81 o 
  -1   3  10       92.47       69.46      4.79 o 
   1   3  10     1120.38     1087.37     30.13 o 
   3   3  10       90.21       84.59      4.93 o 
   5   3  10       21.17       18.31      3.48 o 
   7   3  10        6.17        6.26      3.70 o 
 -10   4  10        1.47        2.34      3.61 o 
  -8   4  10        0.43        1.32      2.61 o 
  -6   4  10        3.79        3.82      2.27 o 
  -4   4  10       93.59       94.01      6.43 o 
  -2   4  10       54.91       65.64      4.24 o 
   0   4  10      276.32      248.59      8.34 o 
   2   4  10       43.59       22.58      4.15 o 
   4   4  10       67.98       52.56      5.97 o 
   6   4  10        0.04        3.86      3.24 o 
  -9   5  10        0.29        4.28      3.43 o 
  -7   5  10       15.88        8.87      2.33 o 
  -5   5  10       11.15        8.89      3.05 o 
  -3   5  10        6.10        5.86      2.27 o 
  -1   5  10      691.39      655.34     26.40 o 
   1   5  10       16.38       34.77      5.95 o 
   3   5  10        2.87        1.24      3.31 o 
   5   5  10       10.67       15.15      4.59 o 
  -8   6  10        1.82        5.76      3.12 o 
  -6   6  10        2.16        2.19      2.34 o 
  -4   6  10      110.34      104.77      7.63 o 
  -2   6  10        0.37        5.73      2.25 o 
   0   6  10        0.30        5.14      2.96 o 
   2   6  10       18.32       18.15      3.60 o 
   4   6  10        9.43        8.33      3.40 o 
   6   6  10        2.02        1.94      2.88 o 
  -7   7  10        2.14        6.32      2.66 o 
  -5   7  10       11.42        6.67      2.88 o 
  -3   7  10       74.85       79.24      8.68 o 
  -1   7  10      210.18      181.61     10.10 o 
   1   7  10        0.95        0.00      3.45 o 
   3   7  10        4.19        2.89      3.25 o 
   5   7  10       30.54       25.59      3.72 o 
  -6   8  10        6.75        4.94      3.74 o 
  -4   8  10        0.46        4.81      3.13 o 
  -2   8  10       16.34       10.53      5.81 o 
   0   8  10      153.06      121.49     11.26 o 
   2   8  10        7.59        1.88      3.06 o 
   4   8  10       14.96       20.45      5.70 o 
  -5   9  10        6.99        1.30      5.13 o 
  -3   9  10        3.61        5.72      3.11 o 
  -1   9  10        0.51        4.98      1.99 o 
   1   9  10        9.60       11.00      3.30 o 
   3   9  10       55.71       61.20      8.41 o 
  -4  10  10       13.94       17.99      4.83 o 
  -2  10  10       11.72        8.26      3.33 o 
   0  10  10       14.40       22.89      4.83 o 
   2  10  10        0.16        3.95      3.42 o 
  -9   1  11        4.72        6.88      2.68 o 
  -7   1  11      106.51       91.41      4.46 o 
  -5   1  11     1557.37     1695.19     37.57 o 
  -3   1  11      906.57     1018.69     30.24 o 
  -1   1  11      116.01      117.94      6.44 o 
   1   1  11       43.84       36.07      3.10 o 
   3   1  11       23.70       23.25      2.63 o 
   5   1  11        3.55        3.24      2.24 o 
   7   1  11        0.18        2.50      2.97 o 
 -10   2  11        0.00        3.81      3.61 o 
  -8   2  11       10.16        9.41      2.43 o 
  -6   2  11        5.83        8.28      3.19 o 
  -4   2  11        1.27        2.09      2.24 o 
  -2   2  11     1699.73     1796.63     49.41 o 
   0   2  11      120.93      126.19      7.43 o 
   2   2  11        3.44        4.93      2.32 o 
   4   2  11        9.02        0.53      2.46 o 
   6   2  11       18.17       17.30      4.23 o 
  -9   3  11        4.61        6.16      3.06 o 
  -7   3  11        0.28        1.05      2.02 o 
  -5   3  11       10.89       11.50      3.65 o 
  -3   3  11      244.80      248.50     10.28 o 
  -1   3  11        1.80        2.34      3.18 o 
   1   3  11      178.77      152.72      6.98 o 
   3   3  11        0.33        5.61      1.95 o 
   5   3  11       21.03       23.74      5.62 o 
  -8   4  11        2.04        2.12      2.45 o 
  -6   4  11        4.16        6.62      2.55 o 
  -4   4  11      252.47      253.93      6.91 o 
  -2   4  11       47.25       34.12      3.45 o 
   0   4  11       17.94       13.51      2.76 o 
   2   4  11       49.73       49.62      4.65 o 
   4   4  11        4.94        4.33      2.67 o 
   6   4  11       40.61       42.97      8.32 o 
  -9   5  11        2.42        3.33      3.34 o 
  -7   5  11       67.88       72.54      6.67 o 
  -5   5  11       20.67       26.42      3.36 o 
  -3   5  11       42.20       35.42      3.91 o 
  -1   5  11       58.85       47.28      5.75 o 
   1   5  11        1.55        7.84      2.56 o 
   3   5  11        3.27        1.20      4.13 o 
   5   5  11        0.24        2.68      3.35 o 
  -8   6  11        9.56       10.80      3.91 o 
  -6   6  11       12.77       17.05      3.62 o 
  -4   6  11      375.94      394.99     15.56 o 
  -2   6  11       12.54       15.25      4.44 o 
   0   6  11        2.04        5.47      2.71 o 
   2   6  11        8.41        5.42      3.13 o 
   4   6  11       14.89        6.09      3.19 o 
  -7   7  11        6.21        4.45      3.22 o 
  -5   7  11        3.19        3.83      2.84 o 
  -3   7  11       72.03       55.87      6.20 o 
  -1   7  11        0.20        3.73      2.39 o 
   1   7  11        0.31        7.60      3.55 o 
   3   7  11        5.33        6.40      2.44 o 
  -6   8  11        4.33       17.12     29.83 o 
  -4   8  11       13.57       10.12      3.84 o 
  -2   8  11        0.61        0.65      4.80 o 
   0   8  11       46.04       48.11      5.53 o 
   2   8  11       32.68       37.38      6.64 o 
  -5   9  11        5.46        3.83      3.76 o 
  -3   9  11       15.85        5.49      3.89 o 
  -1   9  11        1.77        6.18      2.73 o 
   1   9  11       47.17       58.86     11.83 o 
  -8   0  12      777.27      863.98    130.16 o 
  -6   0  12      491.14      550.57     23.26 o 
  -4   0  12      168.92      177.61     11.26 o 
  -2   0  12      111.81       93.94     10.87 o 
   0   0  12       58.01       62.81      9.90 o 
   2   0  12       28.53       21.47      6.49 o 
   4   0  12        4.66        6.30      3.84 o 
  -9   1  12        2.49        7.70      4.46 o 
  -7   1  12        0.71        5.05      2.20 o 
  -5   1  12      363.24      346.62     10.87 o 
  -3   1  12       21.86       19.68      2.80 o 
  -1   1  12       14.04       13.74      2.99 o 
   1   1  12        4.22        3.98      2.19 o 
   3   1  12       46.60       38.51      4.24 o 
   5   1  12        0.05        2.51      4.25 o 
  -8   2  12      179.67      191.53     20.87 o 
  -6   2  12      214.90      238.52     10.15 o 
  -4   2  12       28.18       20.38      3.13 o 
  -2   2  12       35.20       37.54      3.40 o 
   0   2  12        2.78        4.54      2.12 o 
   2   2  12       16.15       20.87      3.03 o 
   4   2  12        0.01        4.67      3.79 o 
  -9   3  12        1.47        5.28      3.78 o 
  -7   3  12       24.76       19.12      3.33 o 
  -5   3  12      310.59      310.73     12.05 o 
  -3   3  12       49.90       47.82      4.13 o 
  -1   3  12        5.44        5.63      4.56 o 
   1   3  12        1.61        4.85      2.62 o 
   3   3  12        3.98        8.54      2.58 o 
   5   3  12        0.94        1.63      3.29 o 
  -8   4  12        4.88        7.79      3.31 o 
  -6   4  12       38.21       39.33      4.57 o 
  -4   4  12       27.23       26.03      3.25 o 
  -2   4  12       37.75       33.14      3.52 o 
   0   4  12        7.87       10.68      2.70 o 
   2   4  12       21.95       33.69      4.36 o 
   4   4  12       23.19       14.33      3.50 o 
  -7   5  12      183.13      190.91     15.30 o 
  -5   5  12        4.54        0.60      2.58 o 
  -3   5  12        0.46        1.33      3.37 o 
  -1   5  12        6.73       10.78      2.65 o 
   1   5  12       17.18        6.46      2.41 o 
   3   5  12      109.45      135.53     15.13 o 
  -6   6  12        3.23        3.06      4.14 o 
  -4   6  12        6.66       13.87      3.75 o 
  -2   6  12       11.87       15.07      3.34 o 
   0   6  12        8.42       14.35      5.26 o 
   2   6  12        1.58        0.00      6.19 o 
  -5   7  12        0.25        4.16      3.96 o 
  -3   7  12        6.08        3.24      2.84 o 
  -1   7  12       29.75       17.39      4.38 o 
   1   7  12        1.98        6.61      3.84 o 
  -4   8  12        2.18        6.94      3.38 o 
  -2   8  12       26.03       35.68      6.99 o 
   0   8  12        0.28        9.18      3.34 o 
  -7   1  13       68.65       65.20      6.78 o 
  -5   1  13        6.32        5.55      2.72 o 
  -3   1  13       23.46       31.18      4.12 o 
  -1   1  13        3.03        5.37      2.98 o 
   1   1  13        4.97        5.37      4.83 o 
   3   1  13        1.79        9.98      4.46 o 
  -8   2  13      155.76      144.44     23.47 o 
  -6   2  13       13.25       10.77      2.80 o 
  -4   2  13        3.15        4.84      2.72 o 
  -2   2  13        1.05        4.74      2.33 o 
   0   2  13       31.77       22.27      3.96 o 
   2   2  13        0.00        3.78      2.92 o 
   4   2  13       46.79       57.91     10.46 o 
  -7   3  13        0.14        4.79      2.46 o 
  -5   3  13       42.17       37.60      4.57 o 
  -3   3  13        4.33        9.05      3.11 o 
  -1   3  13       47.83       59.55     11.68 o 
   1   3  13       16.01        4.76      3.16 o 
   3   3  13      135.44      147.09     12.43 o 
  -6   4  13        8.42        6.92      5.04 o 
  -4   4  13        5.28        4.94      3.37 o 
  -2   4  13        3.04        6.89      1.98 o 
   0   4  13      109.63      122.28      9.53 o 
   2   4  13        7.35       11.38      2.82 o 
  -5   5  13        0.01        5.16      3.38 o 
  -3   5  13        9.96        8.09      3.15 o 
  -1   5  13        0.56        3.44      2.37 o 
   1   5  13       20.92       27.18      4.71 o 
  -4   6  13        2.53        1.54      3.32 o 
  -2   6  13       14.05       12.81      3.85 o 
   0   6  13       29.12       38.48      5.84 o 
  -3   7  13        3.26        8.59      3.02 o 
  -1   7  13        4.00        8.84      3.17 o 
  -6   0  14       17.57        6.19      4.78 o 
  -4   0  14        8.62        8.29      5.48 o 
  -2   0  14        7.02       12.24      4.73 o 
   0   0  14        7.14        8.00      4.45 o 
   2   0  14       25.55       33.88      8.71 o 
  -5   1  14        0.20        3.93      2.85 o 
  -3   1  14       19.98       20.15      4.74 o 
  -1   1  14        0.04        2.70      3.34 o 
   1   1  14       33.84       35.95      5.94 o 
  -6   2  14        0.19        3.30      3.07 o 
  -4   2  14        7.58        5.13      3.54 o 
  -2   2  14        1.73        0.38      2.51 o 
   0   2  14       82.26      100.27     11.34 o 
   2   2  14       21.06       13.20      4.87 o 
  -5   3  14        0.19        5.65      2.63 o 
  -3   3  14        8.05       15.61      5.95 o 
  -1   3  14        1.11       10.49      5.58 o 
   1   3  14       32.13       52.60     12.03 o 
  -4   4  14       10.92       16.39      4.71 o 
  -2   4  14       34.22       29.81      5.82 o 
   0   4  14       60.29       64.77     10.16 o 
  -3   5  14       73.90       83.91     12.18 o 
  -1   5  14       13.01       11.55      3.11 o 
                                                 
